# Supplementary material for: Investigation of Trimethylenemethane Cyclopentyl-Annulations as a Strategy to Obtain a Functionalized Angular Triquinane Skeleton
Source: Molecules. 2024 Nov 14;29(22):5358. doi: 10.3390/molecules29225358 (PMC11596830; doi:10.3390/molecules29225358)
Supplement: Supplementary file 1 [file molecules-29-05358-s001.zip]

Archive with 1 entries (1 files):
- molecules-3269593-supplementary.pdf
